# Supplementary material for: Computational thinking in university students: The role of fluid intelligence and visuospatial ability
Source: PLoS One. 2024 Aug 30;19(8):e0309412. doi: 10.1371/journal.pone.0309412 (PMC11364413; doi:10.1371/journal.pone.0309412)
Supplement: S1 File — (CSV) [file pone.0309412.s001.csv]

CTt	Gender	SAM	SPOT	NoVo	Age
20	0	0.556	0.9614	1.188	37
13	0	-0.5501	-1.5357	0.7145	27
20	0	1.3705	0.8677	0.3243	21
16	0	1.1571	0.8622	0.7658	20
20	0	1.1513	0.9373	0.0786	21
21	0	0.8623	-0.026	0.8174	20
23	0	0.4721	0.4251	0.2733	20
12	0	0.5107	0.2546	0.2598	21
14	0	1.3509	0.2608	0.0979	21
23	0	1.5528	0.5644	0.6499	21
15	0	0.6462	-0.2907	0.2472	21
9	0	-0.9434	-1.3515	-0.4272	23
17	0	0.4458	0.4452	0.4061	25
15	1	-0.7887	0.9248	1.6663	25
11	0	0.516	-0.687	-0.0584	22
18	1	0.2791	0.8541	0.054	24
12	0	-0.1059	-1.5582	0.4023	21
15	0	0.9859	0.753	1.5806	25
10	0	-1.1023	-0.3329	0.0635	19
18	1	0.0316	0.6837	0.0291	20
11	0	-0.2754	-0.4526	0.1993	21
26	1	1.4879	0.935	0.3438	20
12	0	-0.3246	-0.4961	0.7501	20
25	1	1.3316	1.0745	0.4314	21
24	1	1.2681	0.8383	0.6263	33
18	1	1.5846	1.3506	0.3742	22
10	1	1.5081	1.0885	1.0101	21
13	0	0.2126	-0.0798	-0.1809	20
27	1	1.9569	0.7032	0.2182	19
13	0	0.1807	-1.241	-0.0211	22
13	0	0.7342	0.4839	0.2865	22
17	0	0.7167	0.6792	0.3096	21
23	0	1.5203	0.9135	0.491	21
15	0	0.5742	0.8708	0.3667	20
17	0	0.9179	1.1741	0.4697	20
18	0	0.6624	0.1844	0.3218	20
12	0	-0.8124	-1.3898	0.1828	20
13	0	-0.2587	-0.3494	0.2316	21
11	0	0.8687	-0.0342	-0.0262	20
17	0	0.9439	-0.125	0.3583	20
16	0	0.8139	0.7711	0.3972	21
16	0	0.8444	-0.9269	-0.1856	21
18	1	0.9537	0.6417	0.5912	20
15	0	0.6818	-0.0051	0.2563	19
18	0	0.6202	0.2139	0.1706	20
12	0	0.4084	0.9015	1.0882	22
12	0	0.849	0.7124	0.5561	22
19	0	1.2872	-0.0387	0.7262	21
21	0	0.8043	0.9203	0.4411	22
15	1	0.8282	0.8513	0.2308	24
11	0	0.166	-0.0392	1.5656	26
14	0	0.3604	-0.354	0.0521	25
27	1	1.6709	1.4928	1.0976	22
18	1	1.0247	1.0199	0.8644	25
24	1	1.2453	1.2547	0.1888	24
28	1	0.6001	0.8485	0.0783	20
23	1	0.4807	0.5164	1.1717	24
19	1	0.3708	0.6653	1.1571	25
20	1	1.2151	1.1986	0.0928	21
13	1	-0.0702	-0.2648	0.6067	21
17	0	0.9064	0.2629	0.2985	20
8	0	0.3102	0.0666	0.2804	23
12	1	0.1782	0.3232	-0.0722	22
13	0	0.5179	0.6082	0.5857	20
9	0	-0.0936	-1.0825	0.0464	23
16	0	0.0978	-0.4074	0.6042	21
15	1	0.7399	0.8457	0.4792	21
21	1	-0.0523	0.9418	0.5308	21
17	1	0.745	1.0718	0.2958	20
13	0	0.673	0.6496	0.5958	21
11	0	0.4144	0.7383	0.4201	21
22	0	0.8449	0.8401	0.3201	20
13	0	1.1269	0.9431	0.1323	19
21	1	0.619	0.7089	-0.3483	20
14	0	0.3031	-0.2247	0.1181	20
10	0	0.1369	-0.4781	-0.3608	22
17	0	0.7803	-0.3607	0.0563	21
12	0	0.2452	0.2435	-0.2526	20
18	0	0.5573	0.111	1.1365	20
12	0	1.019	0.6613	0.4975	20
14	1	0.5481	0.9892	0.363	24
13	0	0.2146	-0.5776	0.1152	20
16	1	1.1547	0.7592	0.8771	25
20	0	0.8739	-0.1797	0.3277	23
12	0	0.5267	-0.6134	-0.0481	22
22	0	1.5013	0.9604	0.3479	23
11	0	0.1791	0.6153	0.5019	20
20	0	0.7814	0.0095	0.7502	22
23	0	0.971	0.8632	0.4293	24
16	0	0.9257	0.7898	0.7286	21
16	0	0.281	0.2545	0.6236	23
18	1	0.7274	1.067	0.4528	19
21	1	0.9645	0.0568	0.1754	23
13	0	0.8435	-0.6878	0.7161	20
15	0	0.2843	0.048	0.5491	22
12	0	1.2411	-0.6508	0.9275	24
21	1	1.0698	0.9042	0.3653	20
